# Supplementary material for: Novel XIAP mutation causing enhanced spontaneous apoptosis and disturbed NOD2 signalling in a patient with atypical adult-onset Crohn’s disease
Source: Cell Death Dis. 2020 Jun 8;11(6):430. doi: 10.1038/s41419-020-2652-4 (PMC7280281; doi:10.1038/s41419-020-2652-4)
Supplement: Supplementary file 6 — Supplementary Table [file 41419_2020_2652_MOESM6_ESM.xlsx]

## Sheet: List1
Hematology	HLH	Remission	Refferential value
Leukocytes (E9/l))	↓ 2.8	5,3	4 - 10
Neutrophils (%)	↑ 77.5	58.8	45 - 70
Monocytes (%)	↓ 15.5	↓ 9.9	20 - 45
Bazophiles (%)	↑ 5.6	0.2	0-2
Eozinophiles(%)	0	2020-01-01	0-5
HGB (g/l)	↓ 0	147	135-175
PLT (E9/l)	↓ 75	208	150-400
Lymphocytes (%)	↑ 67	29.8	20-45
CD3 (%)	83	86	57-94
CD4 (%)	40	47	20-70
CD8 (%)	37	33	10 - 48
CD19 (%)	12	9	4 - 23
NK (%)	↓ 3	↓ 4	6 - 33
CD3 HLADR (%)	↑17	15	0-15
Biochemistry	HLH	Remission	Refferential value
ALT (ukat/l)	0.4	0.45	0.17-0.78
AST (ukat/l)	0.18	0.32	0.16-0.72
GGT (ukat/l)	↑ 9.01	0.66	0.14-0.84
ALP (ukat/l)	↓ 0.4	1.38	0.66-2.20
Bili (umol/l)	↑ 24	13.5	5-21
TAG (mmol/l)	↑ 4.65	↑ 2	0.7-1.7
Chol (mmol/l)	4.4	↑ 5.5	3.4-5.0
Fe (umol/l)	↓ 1.9	2020-01-11	47156
Ferritin (ug/l)	↑ 16,500	62	22-322
CRP (mg/l)	↑ 14	↑ 55.3	0-5
